# Supplementary material for: The Successful Use of an Ultrasound-Guided Mid-Femur Sciatic Nerve Block in a Juvenile Emu (Dromaius novaehollandiae) under General Anaesthesia
Source: Animals (Basel). 2024 Apr 14;14(8):1178. doi: 10.3390/ani14081178 (PMC11047356; doi:10.3390/ani14081178)
Supplement: Supplementary file 1 [file animals-14-01178-s001.zip]

Archive with 1 entries (1 files):
- animals-2892609-supplementary.mp4
